# Supplementary material for: The Cell Polarity Protein Scribble Is Involved in Maintaining the Structure of Neuromuscular Junctions, the Expression of Myosin Heavy Chain Genes, and Endocytic Recycling in Adult Skeletal Muscle Fibers
Source: Cells. 2025 Dec 16;14(24):2005. doi: 10.3390/cells14242005 (PMC12731447; doi:10.3390/cells14242005)
Supplement: Supplementary file 1 [file cells-14-02005-s001.zip]

Archive with 1 entries (1 files):
- cells-3877372-supplementary.pdf
